# Supplementary material for: Controllable Nitrogen-Doped Hollow Carbon Nano-Cage Structures as Supercapacitor Electrode Materials
Source: Molecules. 2025 May 12;30(10):2130. doi: 10.3390/molecules30102130 (PMC12114442; doi:10.3390/molecules30102130)
Supplement: Supplementary file 1 [file molecules-30-02130-s001.zip]

Archive with 1 entries (1 files):
- molecules-3568142-supplementary.pdf
